# Supplementary material for: Detection of Pesticide Residues Using Three-Dimensional SERS Substrate Based on CNTs/Ag/AgNWs/SiO2
Source: Sensors (Basel). 2025 Apr 5;25(7):2316. doi: 10.3390/s25072316 (PMC11991087; doi:10.3390/s25072316)
Supplement: Supplementary file 1 [file sensors-25-02316-s001.zip]

Archive with 1 entries (1 files):
- sensors-3528512-supplementary.pdf
